# Supplementary material for: Antibodies-Abzymes with Antioxidant Activities in Two Th and 2D2 Experimental Autoimmune Encephalomyelitis Mice during the Development of EAE Pathology
Source: Molecules. 2022 Nov 3;27(21):7527. doi: 10.3390/molecules27217527 (PMC9656754; doi:10.3390/molecules27217527)
Supplement: Supplementary file 1 [file molecules-27-07527-s001.zip]

Archive with 1 entries (1 files):
- molecules-1999026-supplementary.pdf
